# Supplementary material for: Antibacterial and Immunomodulatory Properties of Acellular Wharton’s Jelly Matrix
Source: Biomedicines. 2022 Jan 21;10(2):227. doi: 10.3390/biomedicines10020227 (PMC8869352; doi:10.3390/biomedicines10020227)
Supplement: Supplementary file 1 [file biomedicines-10-00227-s001.zip]

Archive with 1 entries (1 files):
- biomedicines-1525127-supplementary.pdf
